# Supplementary material for: Protective Effects of Korean Herbal Remedy against Airway Inflammation in an Allergic Asthma by Suppressing Eosinophil Recruitment and Infiltration in Lung
Source: Antioxidants (Basel). 2020 Dec 23;10(1):6. doi: 10.3390/antiox10010006 (PMC7822450; doi:10.3390/antiox10010006)
Supplement: Supplementary file 1 [file antioxidants-10-00006-s001.zip]

Archive with 2 entries (2 files):
- antioxidants-1003427-supplementary-author proofed.docx
- antioxidants-1003427-supplementary table S2.pdf
